# Supplementary material for: Exercise-Based Interventions Are Effective in the Management of Patients with Thumb Carpometacarpal Osteoarthritis: A Systematic Review and Meta-Analysis of Randomised Controlled Trials
Source: Healthcare (Basel). 2024 Apr 12;12(8):823. doi: 10.3390/healthcare12080823 (PMC11049805; doi:10.3390/healthcare12080823)
Supplement: Supplementary file 1 [file healthcare-12-00823-s001.zip]

Archive with 1 entries (1 files):
- healthcare-2914866-supplementary.pdf
